# Supplementary material for: The coding region of the UFGT gene is a source of diagnostic SNP markers that allow single-locus DNA genotyping for the assessment of cultivar identity and ancestry in grapevine (Vitis vinifera L.)
Source: BMC Res Notes. 2013 Dec 3;6:502. doi: 10.1186/1756-0500-6-502 (PMC4222114; doi:10.1186/1756-0500-6-502)
Supplement: Additional file 1 — List of 164 grapevine entries with the common name of the cultivars along with the origin area, source of genetic germplasm and destination of the berry. [file 1756-0500-6-502-S1.xlsx]

## Sheet: Foglio1
Appendix 1. List of 164 grapevine entries with the common name of the cultivars along with the
origin area, source of genetic germplasm and destination of the berry.
No.	Species	Cultivar	Country of origin	Source	Utilization
622	Vitis vinifera	Alphonse Lavallez	France	certified	table
618	Vitis vinifera	Perla	Hungary	certified	table
619	Vitis vinifera	Italia	Italy	certified	table
738	Vitis vinifera	Matilde	Italy	certified	table
617	Vitis vinifera	Palieri	Italy	certified	table
736	Vitis vinifera	Regina Inzolia	Italy	certified	table
737	Vitis vinifera	Regina	Siria~	certified	table
705	Vitis vinifera	Aledo	Spain	certified	table
728	Vitis vinifera	Regina Razaki	Turkey	certified	table
621	Vitis vinifera	Cardinal	USA	certified	table
620	Vitis vinifera	Moscato d'Amburgo	UK°	certified	table
723	Vitis vinifera	Sultanina 919	Turkey	certified	raisins
724	Vitis vinifera	Sultanina 122	Turkey	certified	raisins
589	Vitis vinifera	Franconia	Austria~	certified	wine
650	Vitis vinifera	Mustoasa de Maderat	Balkan Peninsula	certified	wine
592	Vitis vinifera	Croatina	Croatia~	certified	wine
586	Vitis vinifera	Primitivo di Gioia	Croatia~	certified	wine
559	Vitis vinifera	Cabernet Franc	France	certified	wine
555	Vitis vinifera	Cabernet Sauvignon	France	certified	wine
610	Vitis vinifera	Carignan	France	certified	wine
594	Vitis vinifera	Carmenere ISV	France^	certified	wine
601	Vitis vinifera	Carmenere R9	France^	certified	wine
557	Vitis vinifera	Chardonnay Blanc	France	certified	wine
739	Vitis vinifera	Malbech cl.594	France	certified	wine
740	Vitis vinifera	Malbech ISVR6	France^	certified	wine
506	Vitis vinifera	Merlot 181	France	certified	wine
505	Vitis vinifera	Merlot R3	France^	certified	wine
553	Vitis vinifera	Merlot	France	certified	wine
609	Vitis vinifera	Petit Verdot	France	certified	wine
569	Vitis vinifera	Pinot Gris	France	certified	wine
556	Vitis vinifera	Pinot Noir VCR	France^	certified	wine
570	Vitis vinifera	Pinot Noir c115	France	certified	wine
568	Vitis vinifera	Pinot Blanc	France	certified	wine
625	Vitis vinifera	Riesling Italico	France	certified	wine
561	Vitis vinifera	Sauvignon Blanc	France	certified	wine
627	Vitis vinifera	Riesling Renano	Germany	certified	wine
726	Vitis vinifera	Aghiorghitico	Greece	certified	wine
729	Vitis vinifera	Assyrtiko	Greece	certified	wine
727	Vitis vinifera	Korintos	Greece	certified	wine
608	Vitis vinifera	Moscato Sardo	Greece	certified	wine
733	Vitis vinifera	Moschofilero	Greece	certified	wine
731	Vitis vinifera	Moschomavro	Greece	certified	wine
730	Vitis vinifera	Roditis	Greece	certified	wine
732	Vitis vinifera	Robola	Greece	certified	wine
725	Vitis vinifera	Xinomavro	Greece	certified	wine
624	Vitis vinifera	Aglianico	Italy	certified	wine
604	Vitis vinifera	Albana	Italy	certified	wine
640	Vitis vinifera	Arneis	Italy	certified	wine
554	Vitis vinifera	Barbera	Italy	certified	wine
635	Vitis vinifera	Bovale Sardo	Italy	certified	wine
633	Vitis vinifera	Calabrese	Italy	certified	wine
632	Vitis vinifera	Canaiolo Nero	Italy	certified	wine
628	Vitis vinifera	Ciliegiolo	Italy	certified	wine
626	Vitis vinifera	Colorino	Italy	certified	wine
642	Vitis vinifera	Corvina	Italy	certified	wine
591	Vitis vinifera	Dolcetto	Italy	certified	wine
637	Vitis vinifera	Falanghina	Italy	certified	wine
590	Vitis vinifera	Fiano	Italy	certified	wine
643	Vitis vinifera	Freisa	Italy	certified	wine
562	Vitis vinifera	Garganega	Italy	certified	wine
613	Vitis vinifera	Grechetto	Italy	certified	wine
631	Vitis vinifera	Greco	Italy	certified	wine
567	Vitis vinifera	Lambrusco Maestri	Italy	certified	wine
611	Vitis vinifera	Malbo Gentile	Italy	certified	wine
603	Vitis vinifera	Malvasia del Chianti	Italy	certified	wine
721	Vitis vinifera	Malvasia Istriana	Italy	certified	wine
563	Vitis vinifera	Manzoni Bianco	Italy	certified	wine
602	Vitis vinifera	Malvasia Nera	Italy	certified	wine
615	Vitis vinifera	Montepulciano	Italy	certified	wine
588	Vitis vinifera	Moscato Bianco	Italy	certified	wine
612	Vitis vinifera	Moscato Giallo	Italy	certified	wine
564	Vitis vinifera	Nebbiolo	Italy	certified	wine
636	Vitis vinifera	Negroamaro	Italy	certified	wine
722	Vitis vinifera	Nero d'Avola	Italy	certified	wine
587	Vitis vinifera	Picolit	Italy	certified	wine
629	Vitis vinifera	Piedirosso	Italy	certified	wine
630	Vitis vinifera	Prosecco Balbi	Italy	certified	wine
623	Vitis vinifera	Prosecco Lungo	Italy	certified	wine
552	Vitis vinifera	Raboso Piave	Italy	certified	wine
558	Vitis vinifera	Raboso Veronese	Italy	certified	wine
583	Vitis vinifera	Refosco Penduncolo Rosso	Italy	certified	wine
584	Vitis vinifera	Ribolla Gialla	Italy	certified	wine
639	Vitis vinifera	Rondinella	Italy	certified	wine
582	Vitis vinifera	Sagrantino§	Italy	certified	wine
634	Vitis vinifera	Sagrantino§	Italy	certified	wine
560	Vitis vinifera	Sangiovese	Italy	certified	wine
641	Vitis vinifera	Teroldego	Italy	certified	wine
565	Vitis vinifera	Tocai Friulano	Italy	certified	wine
551	Vitis vinifera	Tramier	Italy	certified	wine
566	Vitis vinifera	Trebbiano Romagnolo	Italy	certified	wine
607	Vitis vinifera	Trebbiano Toscano	Italy	certified	wine
638	Vitis vinifera	Verduzzo Friulano	Italy	certified	wine
606	Vitis vinifera	Vermentino	Italy	certified	wine
645	Vitis vinifera	Vernaccia Serrapetrona	Italy	certified	wine
605	Vitis vinifera	Traminer Aromatico	Italy	certified	wine
649	Vitis vinifera	Feteasca Neagra	Moldova	certified	wine
647	Vitis vinifera	Feteasca Alba	Moldova	certified	wine
648	Vitis vinifera	Feteasca Regala	Moldova	certified	wine
753	Vitis vinifera	Alfrocheiro	Portugal	certified	wine
751	Vitis vinifera	Antao Vaz	Portugal	certified	wine
752	Vitis vinifera	Arinto Armas	Portugal	certified	wine
756	Vitis vinifera	Bastardo Tinto	Portugal	certified	wine
750	Vitis vinifera	Castelao	Portugal	certified	wine
741	Vitis vinifera	Fernao Pires	Portugal	certified	wine
754	Vitis vinifera	Malvasia Fine	Portugal	certified	wine
749	Vitis vinifera	Rabigato	Portugal	certified	wine
746	Vitis vinifera	Tinta Barroca	Portugal	certified	wine
745	Vitis vinifera	Tinto Cao	Portugal	certified	wine
747	Vitis vinifera	Tinta Francisca	Portugal	certified	wine
743	Vitis vinifera	Touriga Franca	Portugal	certified	wine
742	Vitis vinifera	Trincadeira	Portugal	certified	wine
744	Vitis vinifera	Turiga National	Portugal	certified	wine
748	Vitis vinifera	Vinhao (Souson)	Portugal	certified	wine
616	Vitis vinifera	Vittoria	Rumania	certified	wine
707	Vitis vinifera	Albarin	Spain	certified	wine
710	Vitis vinifera	Blanca Cayetana	Spain	certified	wine
712	Vitis vinifera	Bobal	Spain	certified	wine
715	Vitis vinifera	Cannonao	Spain	certified	wine
714	Vitis vinifera	Cannonao Garnacha	Spain	certified	wine
593	Vitis vinifera	Cannonau	Spain	certified	wine
716	Vitis vinifera	Grenache	Spain	certified	wine
719	Vitis vinifera	Graciano	Spain	certified	wine
706	Vitis vinifera	Macabeo	Spain	certified	wine
708	Vitis vinifera	Mencia	Spain	certified	wine
720	Vitis vinifera	Monastrell	Spain	certified	wine
711	Vitis vinifera	Parda	Spain	certified	wine
718	Vitis vinifera	Parellada	Spain	certified	wine
717	Vitis vinifera	Pedro Ximenez	Spain	certified	wine
701	Vitis vinifera	Tempranillo	Spain	certified	wine
702	Vitis vinifera	Tinto de Toro	Spain	certified	wine
703	Vitis vinifera	Tinta do Pais	Spain	certified	wine
704	Vitis vinifera	Tinta Fina	Spain	certified	wine
755	Vitis vinifera	Tinta Roriz	Spain	certified	wine
646	Vitis vinifera	Tocai Rosso	Spain	certified	wine
709	Vitis vinifera	Xarello	Spain	certified	wine
528	Vitis vinifera	Gruaja*	Breganze, Vicenza	local	wine
507	Vitis vinifera	Agostana Nera*	Euganean Hills, Padua	local	wine
508	Vitis vinifera	Cabernet Lispida*	Euganean Hills, Padua	local	wine
504	Vitis vinifera	Corbinella*	Euganean Hills, Padua	local	wine
503	Vitis vinifera	Corbinona*	Euganean Hills, Padua	local	wine
517	Vitis vinifera	Friularo 1*	Euganean Hills, Padua	local	wine
518	Vitis vinifera	Friularo 2*	Euganean Hills, Padua	local	wine
519	Vitis vinifera	Friularo 3*	Euganean Hills, Padua	local	wine
520	Vitis vinifera	Friularo 4*	Euganean Hills, Padua	local	wine
521	Vitis vinifera	Friularo 7*	Euganean Hills, Padua	local	wine
501	Vitis vinifera	Gatta*	Euganean Hills, Padua	local	wine
510	Vitis vinifera	Marzemina Cenerenta*	Euganean Hills, Padua	local	wine
511	Vitis vinifera	Marzemina Nera	Euganean Hills, Padua	local	wine
512	Vitis vinifera	Marzemina Nera Bastarda*	Euganean Hills, Padua	local	wine
513	Vitis vinifera	Negrara Veronese*	Euganean Hills, Padua	local	wine
514	Vitis vinifera	Pattaresca*	Euganean Hills, Padua	local	wine
522	Vitis vinifera	Raboso Piave 1	Euganean Hills, Padua	local	wine
523	Vitis vinifera	Raboso Piave 2	Euganean Hills, Padua	local	wine
524	Vitis vinifera	Raboso Veronese	Euganean Hills, Padua	local	wine
509	Vitis vinifera	Marzemina Bianca	Euganean Hills, Padua	local	wine
502	Vitis vinifera	Pignola	Euganean Hills, Padua	local	wine
515	Vitis vinifera	Schiavetta Doretta*	Euganean Hills, Padua	local	wine
535	Interspecific hybrid	Bianca	Hungary	certified	wine
516	Interspecific hybrid	Tintoria*	Euganean Hills, Padua	local	wine
530	Vitis riparia	Gloire	CRA ISV collection	local	rootstock
531	Vitis rupestris	Du Lot	CRA ISV collection	local	rootstock
532	Vitis berlandieri	wild	CRA ISV collection	local	rootstock
533	Vitis cinerea	wild	CRA ISV collection	local	germplasm source
534	Vitis labrusca	wild	CRA ISV collection	local	germplasm source
*, Varieties not registered in the Italian Catalogue of Cultivated Varietes; CRA ISV, Consiglio per la Ricerca e la Sperimentazione in Agricoltura
Istituto Sperimentale per la Viticoltura; §, same clone; ^, clones selected in Italy; °, cultivar widely cultivated in France and hence considered
in the group of France for further analyses; ~, cultivar widely cultivated in Italy and hence considered in the group of Italy for further analyses.
