# Supplementary material for: The coding region of the UFGT gene is a source of diagnostic SNP markers that allow single-locus DNA genotyping for the assessment of cultivar identity and ancestry in grapevine (Vitis vinifera L.)
Source: BMC Res Notes. 2013 Dec 3;6:502. doi: 10.1186/1756-0500-6-502 (PMC4222114; doi:10.1186/1756-0500-6-502)
Supplement: Additional file 2 — Proportions of membership to the four inferred clusters of each individual grapevine accession pre-attributed to different subgroups according to their geographical origin. [file 1756-0500-6-502-S2.xlsx]

## Sheet: Foglio2
Appendix 2. Proportions of membership to the four inferred clusters of each individual accession
pre-attributed to different subgroups according to their geographical origin.
	Group #1	Group #2	Group#3	Group#4	No. Individuals
1.Local	0.274	0.512	0.169	0.045	23
2.Portugal	0.408	0.28	0.293	0.019	15
3.Spain	0.107	0.46	0.413	0.02	22
4.Italy	0.277	0.471	0.244	0.008	57
5.Central Europe	0.487	0.369	0.135	0.009	21
6.Eastern Europe	0.097	0.308	0.346	0.249	6
7.Balkan Peninsula	0.154	0.395	0.441	0.007	10
8.Near East	0.036	0.415	0.544	0.005	4
9.Outgroup	0.051	0.006	0.012	0.931	5
