# Supplementary material for: The coding region of the UFGT gene is a source of diagnostic SNP markers that allow single-locus DNA genotyping for the assessment of cultivar identity and ancestry in grapevine (Vitis vinifera L.)
Source: BMC Res Notes. 2013 Dec 3;6:502. doi: 10.1186/1756-0500-6-502 (PMC4222114; doi:10.1186/1756-0500-6-502)
Supplement: Additional file 4 — Single nucleotide polymorphisms (107 CAs) identified in the five target nuclear regions with information on the composition of genotypes found across all grapevine ( Vitis spp.) entries. [file 1756-0500-6-502-S4.xlsx]

## Sheet: Foglio2
Appendix 4. Single nucleotide polymorphisms (107 CAs) identified in the five target nuclear regions with information on the genotypes composition found
across all grapevine (Vitis spp.) entries.
Accessions	Genotypes	GAI	ID04	IIC08	ATP	UFGT
#622_Alphonse	1	GCCCTCYTCCYCTGCGC	GAGCATACAAAGAAAGGGGAC	CCCGTCGCTCTTCGGTGTC	AGCGCACTGCYGGYAAATAMT	RSCGCCRKCYYGYGWCRRATMRYYCCCGA
#617_incrocio_Palieri	2	.................	.....................	...................	...........??????????	...R.........................
#730_Roditis	3	.................	.....................	...................	....YR..............C	......AGM.C......GW.CACC..T.W
#751_Antao_Vaz	4	.................	.....................	...................	....YR..............C	GG.A...T....C.A...........Y..
#746_Tinta_Barroca	5	.................	.....................	...................	....YR..............C	GGG...AG.TCKCCA.AG..CACC..T.T
#705_Aledo	6	.................	.....................	..................?	....YR..............C	...R....MTC.......W.......Y..
#592_Croatina	7	.................	....................Y	...................	.............C.....AC	....M.AG.TC.C.A..G.Y......T..
#706_Macabeo	8	.................	..................???	...................	....YR..............C	...R....M.....T...W.......Y..
#582_Sagrantino	9	.................	.....................	T..............G...	...................AC	..S...AG..C.....AG..CACC..Y.W
#634_Sagrantino 25 anni		.................	.....................	T..............G...	...................AC	..S...AG..C.....AG..CACC..Y.W
#555_Cabernet_Sauvignon	10	.................	.....................	Y..R...........K...	..........T..C.....AC	......AGS.CK.S..AGW.CACC..T.W
#709_Xarello	11	.................	...G............T....	...................	....YR..............C	AC....AGMCC.T.T.AGW.CACC..Y..
#720_Monastrel	12	.................	...S............K....	...................	....YR..............C	GG..M.AG.T..C.A..G..A.....T..
#712_Bobal	13	.................	...S............K....	..................?	....YR..............C	....M.AGM.C...Y..GWY......T..
#729_Asirtiko	14	.................	...S............K....	T..............G...	....YR..............C	......AGA.C.T.T.AGW.CACC..Y..
#562_Garganega	15	.................	...S............K....	Y..............K...	.......K.....C.....AC	....M.AGM.C.....AGWY......T..
#623_Prosecco_Lungo	16	.................	...S............K....	Y..............K...	.......K.....C.....AC	......AG..C..S..AG..CACC..Y.W
#611_Malbo_Gentile	17	.................	...S............K...Y	Y..............K...	.............C.....AC	GGSR.....T.KCCA...........Y.W
#748_Vinao	18	.................	...G...Y......R.K....	...A................	....YR..............C	......AG..CK.SA.AG..CACC..Y.W
#704_Tinta_Fina	19	.................	.R.GR......S....K????	..................?	....YR..............C	AC....AGMCC.T.T.AGW.CACC..Y..
#703_Tempranillo	20	.................	?G.GR......S....T.???	...................	....YR..............C	AC....AGMCC.T.T.AGW.CACC..Y..
#701_Tempranillo		.................	?G.GR......S....T.???	...................	....YR..............C	AC....AGMCC.T.T.AGW.CACC..Y..
#702_Tempranillo		.................	?G.GR......S....T.???	...................	....YR..............C	AC....AGMCC.T.T.AGW.CACC..Y..
#750_Castelao	21	.................	?GA.............A.???	????...............	....YR..............C	??????????C.T....G..CACC.....
#621_Cardinal	22	.................	KR.S...Y......R......	....................	.............C.....AC	...R......................Y..
#620_Moscato_Amburgo	23	.................	KR.S...Y......R......	T...............G..?	.......K.....C.....AC	AC....AG.CC.T.T.AG..CACC..Y..
#708_Mencia	24	.................	KR.S...Y......R......	Y..............K...	....YR..............C	AC....AGMCC.T.T.AGW.CACC..Y..
#616_Vittoria	25	.................	KR.G...Y......R.K....	...................	..........T..C.....AC	AC....AG.CC.T.T.AG..CACC..Y..
#619_Italia	26	.................	KR.G...Y......R.K....	T..............G...	.......K..T..C.....AC	..S...AG..C.....AG..CACC..TR.
#636_Negro_Amaro	27	.................	??..............K....	...................	....YR..............C	..S...AG..C..S..AG..CACC..Y.W
#742_Trincadeira	28	...........C......	.....................	...................	....YR..............C	GGSR.....T..CSA...........Y.W
#717_Pedro_Ximenez	29	...........C......	...S............S????	...................	....YR..............C	...R..AGMCC.....AGW.CACC..T..
#584_Ribolla	30	..........C......	...S............K....	...................	R..................AC	...R.....T..C.A...........Y..
#719_Graciano	31	..........C......	...S............K....	...................	....YR..............C	....M.AG.TC...A..G.Y......T..
#741_Fernao_Pires	32	..........C......	.G.GR..Y...S..R..????	...................	....YR..............C	AC....AGMCC.T.T.AGW.CACC..Y..
#602_Malvasia_Nera	33	.........SC......	...S............K....	T..............G...	....Y..............AC	..S...AG........AG..CACC..YR.
#718_Parellada	34	.........SC......	...S............K....	...R...............	....YR..............C	??????????C...............T..
#630_Prosecco_Balbi	35	......C..........	...S............K....	Y..............K...	.......K.....C.....AC	??????????C.C...AG..CACC..T..
#638_Verduzzo_Friulano	36	......C..........	...S............K....	T.................?	....YR..............C	GG....AG.TT.C.A.GA..AGTTA.T..
#724_Sultanina 122	37	......T...T......	.....................	...................	....YR..............C	...R.....T..C.A...........Y..
#723_Sultanina 919		......T...T......	.....................	...................	....YR..............C	...R.....T..C.A...........Y..
#586_Primitivo_Gioia	38	......C...C......	.....................	...................	.............C.....AC	AC....AGMCC.T.T.AGW.CACC..T..
#608_Moscato_Sardo	39	......C...C......	.....................	...................	..........T........AC	..S...AG..C....MAG..CACC..TR.
#502_Pignola*	40	......C...C......	.....................	...................	....Y.....T........AC	GGSR..A..T..CSA...........Y.W
#731_Moscomavro	41	......C...C......	.....................	...................	....YR..............C	AC....AG..C.....AG..CACC..T.W
#733_Moscofilero	42	......C...C......	.....................	...................	....YR..............C	GG.RM....T..C.A.G..YAGTT..Y..
#749_Rabigato	43	......C...C......	.....................	...................	....YR..............C	..S...AG.TC.CSA.AG..CACC..T.W
#554_Barbera	44	......C...C......	.....................	...................	R.........T........AC	......AGM.CKTS..AGW.CACC..T.W
#588_Moscato_Bianco	45	......C...C......	.....................	...................	R.........T........AC	..S...AG..C....MAG..CACC..TR.
#612_Moscato_Giallo		......C...C......	.....................	...................	R.........T........AC	..S...AG..C....MAG..CACC..TR.
#648_Feteasca_Regala	46	......C...C......	.....................	...............G..?	....YR..............C	GG.R.....T..........A........
#567_Lambrusco_Maestri	47	......C...C......	??...................	...............K...	.......K..T..C.....AC	...R......................Y..
#590_Fiano	48	......C...C......	.....................	Y..............K...	.......K.....C.....AC	...R..A.....T.T.AG..CACC..Y.W
#609_Petit_Verdot		......C...C......	.....................	Y..............K...	.......K.....C.....AC	...R..A.....T.T.AG..CACC..Y.W
#635_Bovale_Sardo	49	......C...C......	.....................	Y..............K...	....YR..............C	....M.AGM.C......GWY......T..
#649_Feteasca_Neagra	50	......C...C......	.....................	T..............G...	....YR..............C	GGSR..AR.TC.CSA...........Y.T
#559_Cabernet_Franc	51	......C...C......	.....................	T..............G...	.......K..T..C.....AC	..S...AG..CK.S..AG..CACC..Y.W
#647_Feteasca_Alba	52	......C...C......	..................???	.................??	....YR..............C	...R.....T..C.A...........Y..
#631_Greco	53	......C...C......	..........T..........	Y..............K...	.......K..T..C.....AC	AC....AG.CC.T.T.AGW.CACC..T..
#504_Corbinella*^	54	......C...C......	..........W..........	...................	.............C.....AC	...R......................Y..
#503_Corbinona*^		......C...C......	..........W..........	...................	.............C.....AC	...R......................Y..
#613_Grechetto	55	......C...C......	?.........W..........	...................	.............C.....AC	........M.........W.......Y..
#641_Teroldego	56	......C...C......	...S.................	Y..............K...	.............C.....AC	......A.A...T.T.AGW.CACC..T.W
#728_Razaki	59	......C...C......	...G............T....	...................	....YR..............C	.....YAG.TC.....AG.YCACC..Y..
#737_Regina		......C...C......	...G............T....	...................	....YR..............C	.....YAG.TC.....AG.YCACC..Y..
#736_Regina_Inzolia		......C...C......	...G............T....	...................	....YR..............C	???..YAG.TC.....AG.YCACC..Y..
#626_Colorino	60	......C...C......	...S............K....	...................	..........T..C.....AC	....M.AG.TC.C.A..G........T..
#726_Aghorghitiko	61	......C...C......	...S............K....	...................	....YR..............C	....M.AG..C......G.Y......T.W
#633_Calabrese	62	......C...C......	...S............K....	...................	....YR..............C	?????????????????????????????
#722_Nero_Avola		......C...C......	...S............K....	...................	....YR..............C	GGS...A..TC.CCA....MC.....Y.W
#711_Parda	63	......T...T......	...S............K....	...................	....YR..............C	GG.A........C.A..G........Y..
#710_Blanca_Cayetana	64	......T...T......	...S............K....	...................	....YR..............C	GG.A..A.....C.A...........Y..
#513_Negrara Veronese*^	65	......C...C......	...S............K....	...................	.......K.....C.....AC	......AG..CK.S..AG..CACC..Y.W
#628_Ciliegiolo	66	......C...C......	...S............K....	...................	..........T..C.....AC	......AG..C.T.T.AG..CACC..Y..
#632_Canaiolo_Nero	67	......C...C......	...S............K????	...................	....YR..............C	....M.AG..C......G.Y......Y..
#744_Turiga_National	68	......C...C......	...S............K....	...................	....YR..............G	GGG...AG.T.KCSAMAG..CACC..TRW
#505_Merlot R3	69	......C...C......	...S............K....	...A...............	..........T..C.....AC	GGG...AG.TCKCCA.AG..CACC..T.T
#506_Merlot 181		......C...C......	...S............K....	...A...............	..........T..C.....AC	GGG...AG.TCKCCA.AG..CACC..T.T
#553_Merlot		......C...C......	...S............K....	...A...............	..........T..C.....AC	GGG...AG.TCKCCA.AG..CACC..T.T
#607_Trebbiano_Toscano	70	......C...C......	...S............K....	Y..............K...	.............C.....AC	AC....AGMCC.T.T.AGW.CACC..Y..
#583_Refosco Peduncolo Rosso	71	......C...C......	...S............K....	Y..............K...	....YR.K..T.........C	AC....AG.CC.T.T.AG..CACC..Y..
#514_Pattaresca*^	72	......C...C......	...S............K....	Y..............K...	.......K..T..C.....AC	AC....AGMCC.T.T.AGW.CACC..Y..
#510_Marzemina_Cenerenta*^	73	......C...C......	...S............K....	Y..............K...	....YR....T.........C	AC....AGMCC.T.T.AGW.CACC..T..
#511_Marzemina_Nera*		......C...C......	...S............K....	Y..............K...	....YR....T.........C	AC....AGMCC.T.T.AGW.CACC..T..
#509_Marzemina_Bianca*	74	......C...C......	...G............T....	Y..............K...	.............C.....AC	....M.AG..C......G.Y......Y..
#640_Arneis	75	......C...C......	...G............T....	Y..............K...	....YR..............C	GGG...AG.TCTCCA.AG..CACC..T.T
#561_Sauvignon_Blanc	76	......C...C......	...S............K....	T..............G...	.......K..T..C.....AC	AC....AGMCC.T.T.AGW.CACC..Y..
#515_Schiavetta_Doretta*^	77	......C...C......	...S............K....	T..............G...	R..................AC	..S...AG.TC.CSA.AG..CACC..T.W
#604_Albana	78	......C...C......	...S............K....	T..............G...	..........C..C.....AC	AC....AGM.C.....AGW.CACC..T..
#629_Piedirosso	79	......C...C......	...S............K....	T..............G...	..........T..C.....AC	GGG...AG.TCKCCA.AG..CACC..T.T
#508_Cabernet_Lispida*^	80	......C...C......	...S............K....	T..............G...	..........T..C.....AC	GGG...AG.T.KCSAMAG..CACC..TRW
#601_Carmenere R9		......C...C......	...S............K....	T..............G...	..........T..C.....AC	GGG...AG.T.KCSAMAG..CACC..TRW
#594_Carmenere ISV FV5		......C...C......	...S............K....	T..............G...	..........T..C.....AC	GGG...AG.T.KCSAMAG..CACC..TRW
#565_Tocai_Friulano	81	......C...C......	...G............T....	T..............G...	.......K..T..C.....AC	......AGM......MAGW.CACC..TR.
#521_Friularo*^	82	......C...C......	...S............K....	Y..............K...	.......K.....C.....AC	....M.AG..C......G.Y......Y..
#558_Raboso_Veronese		......C...C......	...S............K....	Y..............K...	.......K.....C.....AC	....M.AG..C......G.Y......Y..
#524_Raboso_Veronese*	83	......C...C......	...S............K.R..	Y..............K...	.......K.....C.....AC	....M.AG..C......G.Y......Y..
#610_Carignan	84	......T...T......	??.G.......S....A.???	...................	.......K..T.........C	GG..A.AG.TC.C.A.GG.CAGTT..T..
#564_Nebbiolo	85	......C...C......	...S......W.....K....	...................	.......K..T..C.....AC	......AG..CK.S..AG..CACC..Y.W
#624_Aglianico	86	......C...C......	??.S......W.....K....	T..............G...	.............C...W.AC	A..R..G.....T.T.AG..CACC..T.T
#551_Traminer	87	......C...C......	KG.G...Y......G..????	...................	.......K..T..C.....AC	..S...AG.......MAG..CACC..YR.
#753_Alfrocheiro	88	......C...C......	???....Y......R......	...................	....YR..............C	..S...AG........AG..CACC..YR.
#754_Malvasia_Fine	89	......C...C......	??.....Y......R......	...................	....YR..............C	......AG..C....MAG..CACC..YR.
#523_Raboso_Piave*	90	......C...C......	KR.S...Y......R......	...................	.......K..T..C.....AC	..S...AG..CK.S..AG..CACC..Y.W
#552_Raboso_Piave		......C...C......	KR.S...Y......R......	...................	.......K..T..C.....AC	..S...AG..CK.S..AG..CACC..Y.W
#522_Raboso_Piave*		......C...C......	KR.S...Y......R......	...................	.......K..T..C.....AC	..S...AG..CK.S..AG..CACC..Y.W
#517_Friularo*^		......C...C.....?	KR.S...Y......R......	...................	.......K..T..C.....AC	..S...AG..CK.S..AG..CACC..Y.W
#519_Friularo*^		......C...C......	KR.S...Y......R......	...................	.......K..T..C.....AC	..S...AG..CK.S..AG..CACC..Y.W
#520_Friularo*^		......C...C......	KR.S...Y......R......	...................	.......K..T..C.....AC	..S...AG..CK.S..AG..CACC..Y.W
#518_Friularo*^		......C...C......	KR.S...Y......R......	...................	.......K..T..C.....AC	..S...AG..CK.S..AG..CACC..Y.W
#557_Chardonnay Blanc	91	......C...C......	KR.S...Y......R......	...................	.......K..T..C.....AC	......AG.T..C.A.AG..CACC..TR.
#589_Franconia	92	......C...C......	KR.S...Y......R......	...................	.......K..T..C.....AC	GGSR.....TT.C.A...........YR.
#725_Xinomauro	93	......C...C......	KR.S...Y......R......	...................	....YR..............C	GG.R.Y.T.T...................
#740_Malbech ISVR6	94	......C...C......	KR.S...Y......R......	...A...............	....YR..............C	...R....M.C.T.T.AGW.CACC..T.W
#739_Malbech cl.594		......C...C......	KR.S...Y......R......	...A...............	....YR..............C	...R....M.C.T.T.AGW.CACC..T.W
#512_Marzemina_Nera_Bast*^	96	......C...C......	KR.S...Y......R......	Y..............K...	..........T..C.....AC	...R....M.C......GW.......Y..
#570_Pinot_Noir c115	97	......C...C......	KR.S...Y......R......	Y..............K...	.......K..T..C.....AC	GGSR.....TT....MAG..CACC..TRW
#556_Pinot_Noir VCR9		......C...C......	KR.S...Y......R......	Y..............K...	.......K..T..C.....AC	GGSR.....TT....MAG..CACC..TRW
#568_Pinot_Blanc		......C...C......	KR.S...Y......R......	Y..............K...	.......K..T..C.....AC	GGSR.....TT....MAG..CACC..TRW
#569_Pinot_Gris		......C...C......	KR.S...Y......R......	Y..............K...	.......K..T..C.....AC	??????????T....MAG..CACC..TRW
#625_Riesling_Italico	98	......C...C......	KR.S...Y......R......	T..............G...	.......K..T..C.....AC	??????????C.T.T.AG..CACC.....
#637_Falanghina	99	......C...C......	KR.S...Y......R......	T..............G...	....YR..............C	AGG...AG.TC..C..AG..CACC..T.T
#738_Matilde	100	......C...C......	KR.S...Y......R......	T..............G...	....YR..............C	GGSR.....TT.C.A...........YR.
#650_Mustoasa	101	......C...C......	KR.S...Y......R......	T..............G..?	.......K..T..C.....AC	GG..A.AG.TC......G.YA.....Y..
#643_Freisa	102	......C...C......	KR.G...Y......R.K....	Y..............K...	....YR..............C	..S...AG.TC..S..AG..CACC..Y.W
#605_Traminer_Aromatico	103	......C...C......	KR.G...Y......R.K....	...................	.......K..T..C.....AC	??????????C.....AG..CACC..YR.
#606_Vermentino	104	......C...C......	KR.G...Y......R.K....	...................	.............C.....??	GG....AG.TCKCCA.......CCM.T.W
#732_Robolla	105	......C...C......	KR.G...Y......R.K....	...................	....YR..............C	GGSR.....T..C.A.G.........Y.W
#563_incrocio_Manzonib	106	......C...C......	KR.S...Y..W...R......	...................	.......K.....C.....AC	...R........T.T.AG..CACC..Y.W
#627_Riesling_Renano	107	......C...C......	KR.S...Y..W...R......	...................	.......K..T..C.....AC	??????????...................
#752_Arinto_Armas	108	......C...C......	?G.GR..Y...S..R..????	..................?	....YR..............C	GGG...AG.T..CSA.AG..CACC..TRW
#645_Vernaccia	109	......C...C......	??.G............T....	...................	....YR..............C	AC....AGMCC.T.T.AGW.CACC..Y..
#756_Bastardo	110	......C...C......	??.G............T....	...................	....YR..............C	GGG...AG.TT.C.AAAG..CACC..TA.
#507_Agostana Nera*^	111	......C...C......	...G............T....	...................	.......K.....C.....AC	...R..A...C.T.T.AG..CACC.....
#501_Gatta*^	112	......C...C......	...G............T....	Y..............K...	.......K..T..C.....AC	AC....AG..C.....AG..CACC.....
#566_Trebbiano_Romagnolo	113	......C...C.....?	...S............K....	...................	.......K..T..C.....AC	......AG.TCKCCA.AG..CACC..T.T
#639_Rondinella	114	......C...C......	?G.G.......S.....????	...................	....YR..............C	..S...AG..CK.SA..G.Y......T.W
#560_Sangiovese	115	......C...C.....?	.G.S............K....	T..............G...	..........T.R.......Y	GG...TAG.TC.T.T.AG..CACC.....
#528_Gruaja*^	116	......C...C......	KR.G..MYMR...W..K....	Y......YW.YY..KK..M	....Y.............R.C	......AK.T.......G....C...Y..
#516_Tintoria*^	117	......C...C......	KR.G..MYMR.S.W..K....	Y......YW.YY..KK..M	....Y.............R.C	??????????C.C....G....C...Y..
#755_Tempranino	118	......C...C......	KR.ATACA..SA..KA.????	...................	....YR..............C	AC....AGMCC.T.T.AGW.CACC..Y..
#747_Tinta_Francisca	119	......C...C..A...	.....................	...R...............	....YR..............C	GG.R.....T..CSA...........Y.W
#646_Tocai_Rosso	120	......C...C..R...	...S............K....	...................	....YR..............C	GG....AG.T..CCA.........M.T.T
#743_Touriga_Franca	121	......C...C..R...	...S............K....	...................	....YR.......C......C	GGSR.....T.KCSA...........Y.W
#721_Malvasia_Istriana	122	......C...CM.....	...S............K....	...................	....YR..............C	...R....A...T.T.AGW.CACC..T..
#603_Malvasia_Chianti	123	......C..SC......	.....................	Y.................R	....YR....T..T......C	??????????C.C...AG..CACC..T..
#745_Tinto_Cao	124	......C..SC......	.....................	...................	....YR..............C	...R.........................
#593_Cannonau	125	......C..SC......	...S............K....	...................	....Y..K..T..C.....AC	GGS...AG.T..CSA.........M.T.W
#716_Cannonao_Grenache	126	......C..SC..A...	................K....	...................	....YR..............C	GGS...AG.TC.CCA.........M.T.W
#715_Cannonao		......C..SC..A...	...S............K....	...................	....YR..............C	GGS...AG.TC.CCA.........M.T.W
#714_Cannonao_Garnacha		......C..SC..A...	...S............K....	...................	....YR..............C	GGS...AG.TC.CCA.........M.T.W
#591_Dolcetto	127	......C..SCM.....	??..............K....	..................?	R.........T........AC	......AG.TC.C.A..G..CACC..T.W
#642_Corvina	128	.....MC...C...Y..	...S......W.....K....	...................	....YR..............C	GG..M.AG.TCKCSA..G........T.W
#727_Korintos	129	.....RC...C......	.....................	...................	....YR..............C	GG.RM.A..T......G..YAG....Y..
#587_Picolit	130	.....RC...CM.....	.....................	Y..............K..	........G..T..C.....AC	...R..A......................
#535_Bianca	131	.T....C...C......	YR.G..M.MR.SR...K....	.......YW..Y......M	?????????????????????	A..R..AG.T......AG..CACC..T.W
#534_Vlabrusca	132	.T....C...C......	KR.G..M.MR.SR...K....	.......YW..Y......M	.TT.T...T.T.ATG....CC	GG....AG.T..CSA.AG....C...T.W
#533_Vcinerea	133	.TS...C...C......	CCCGKCRYTWYTCSG.T.Y.?	???????????????????	.........TTA.T..R..C.	GG....AG.TT.C.A..G....C...Y..
#531_Vrupestris	134	A..TC.CGY.C.C....	TG.G...T...C.....T...	..T.G..TA..CYA...CA	......M.K.T..T.WR..CC	GG....AG.T..C.A.GG......MGT.W
#530_Vriparia	135	A..TC.CGT.C.C...G	TGRG...T...C.....T...	T....T.TA..C.A...CA	???????...T..T.TG..CC	GG....AG.T..C.A..G..AG....T..
#618_Perla	136	RY.YY.CKY.C.Y....	TR.G.Y.T...C...R.K.R.	.YY.G.RTWY.CSR..RCA	...R....K.TR.T..R..CY	GG....AG.T..C.AYGG..CACC.GT..
#532_Vberlandieri	137	RY.YY.CKY.C.Y..S.	TGRG.Y.T...C...R.Y.R.	Y...KYRTWY.CSR..RCA	...R..M...TR.T.WG..CY	GG....AG.T..C.A.GG.....C..T..
#615_Montepulciano	n.a.	.................	..........W..........	....................	?????????????????????	?????????????????????????????
#707_Albarino	n.a.	......C...C.....?	.............????????	....................	....YR..............C	...R........T.T.AG..CACC.....
n.a., not included because missing data affected haplotype definition; *, local cultivars; ^, cultivars not registered in the Italian Catalogue of Cultivated Varieties.
